# Supplementary material for: Carbon Dots with Tunable Charge as Mucus-Penetrating Gene Carriers
Source: Pharmaceutics. 2025 Oct 14;17(10):1330. doi: 10.3390/pharmaceutics17101330 (PMC12567123; doi:10.3390/pharmaceutics17101330)
Supplement: Supplementary file 1 [file pharmaceutics-17-01330-s001.zip]

Archive with 1 entries (1 files):
- pharmaceutics-3865774-supplementary.pdf
